# Supplementary material for: Evaluation of Four Commercial Vaccines for the Protection of Piglets against the Highly Pathogenic Porcine Reproductive and Respiratory Syndrome Virus (hp-PRRSV) QH-08 Strain
Source: Vaccines (Basel). 2021 Sep 14;9(9):1020. doi: 10.3390/vaccines9091020 (PMC8471949; doi:10.3390/vaccines9091020)
Supplement: Supplementary file 1 [file vaccines-09-01020-s001.zip]

Archive with 1 entries (1 files):
- vaccines-1346900-supplementary.pdf
